# Supplementary material for: Absence of VHL gene alteration and high VEGF expression are associated with tumour aggressiveness and poor survival of renal-cell carcinoma
Source: Br J Cancer. 2009 Sep 15;101(8):1417–24. doi: 10.1038/sj.bjc.6605298 (PMC2768461; doi:10.1038/sj.bjc.6605298)
Supplement: Supplementary Table S1 [file 6605298x1.xls]

## Sheet: DATA VHL 
Supplementary table S1
N°	Age	Sex	ECOG	Tumor Size (cm)	T	N	M	Fuhrman Grade	VHL mutation type	Mutation site	cDNA change (NM_000551)	Predicted protein change	VHL mutation	VHL deletion	VHL promoter methylation	VHL alteration
1	72	M	0	4.5	1	0	0	2	STOP	EXON 2	c.404T>A	p.Leu135X	YES	NO	NO	1
2	51	F	0	7	1	0	0	1	OTHER	EXON 1	c.235dup3	p.Asn78dup	YES	YES	NO	2
3	72	F	0	2.8	1	0	0	2	SPLICE SITE	EXON 2	c.341-1G>A	Splicing effect	YES	YES	NO	2
4	55	F	1	12	2	0	0	4	STOP	EXON 1	c.208G>T	p.Glu70X	YES	YES	NO	1
5	60	M	1	7	3	0	1	2	SPLICE SITE	EXON 3	c.464-1G>C	Splicing effect	YES	YES	NO	1
6	52	M	0	3.5	1	0	0	2	MISSENSE	EXON 2	c.463G>T	p.Val155Leu	YES	YES	NO	2
7	75	M	1	10	3	1	1	4	NO MUTATION				NO	NO	NO	0
8	74	F	0	3	1	0	0	3	FRAMESHIFT	EXON 1	c.170del7	p.Arg58GlyfsX7	YES	NO	NO	1
9	57	F	0	6	1	0	0	3	FRAMESHIFT	EXON 3	c.515delC	p.Pro172LeufsX30	YES	YES	NO	2
10	78	F	0	4	1	0	0	2	MISSENSE	EXON 2	c.452T>G	p.Ile151Ser	YES	NO	NO	1
11	66	M	0	3	1	0	0	2	FRAMESHIFT	EXON 1	c.186del14	p.Arg64AlafsX63	YES	YES	NO	2
12	78	F	1	8	3	0	0	2	FRAMESHIFT	EXON 1	c.234delT	p.Arg79AlafsX79	YES	NO	NO	1
13	70	M	1	9	2	0	0	3	SPLICE SITE	EXON 2	c.463delG	splicing effect	YES	YES	NO	2
14	65	F	1	3.2	1	0	0	2	MISSENSE	EXON 1	c.264G>C	p.Trp88Cys	YES	YES	YES	3
15	60	F	0	11	2	0	0	2	NO MUTATION				NO	YES	YES	2
16	68	M	1	7	3	0	0	4	MISSENSE	EXON 2	c.436C>G	p.Pro146Ala	YES	NO	NO	1
17	52	F	0	4.5	1	0	0	2	FRAMESHIFT	EXON 1	c.133del C	p.Ser72ProfsX87	YES	YES	NO	2
18	53	F	0	7	2	0	0	4	NO MUTATION				NO	NO	NO	0
19	76	M	1	3	1	0	0	2	STOP	EXON 1	c.231C>A	p.Cys77X	YES	YES	NO	2
20	72	F	1	6.5	3	0	1	4	STOP	EXON 1	c.194C>A	p.Ser65X	YES	YES	NO	2
21	73	M	1	4	3	1	0	3	NO MUTATION				NO	NO	NO	0
22	72	M	1	12	2	0	0	3	FRAMESHIFT	EXON 2	c.408insT	p.Val137CysfsX7	YES	YES	NO	2
23	64	F	1	12.5	3	0	1	4	NO MUTATION				NO	YES	NO	1
24	66	F	1	8	3	0	0	3	NO MUTATION				NO	YES	YES	2
25	44	M	0	13	3	2	0	4	NO MUTATION				NO	NO	NO	0
26	61	M	0	2.1	1	0	0	2	MISSENSE	EXON 3	c.484C>G	p.Cys162Trp	YES	NO	NO	1
27	68	M	0	11	3	0	0	3	NO MUTATION				NO	YES	YES	2
28	66	F	0	6	1	0	0	2	STOP	EXON 3	c.479C>T	p.Arg161X	YES	YES	NO	2
29	43	F	0	9	2	0	0	3	FRAMESHIFT	EXON 1	c.230del5	p.Cys77SerfsX53	YES	YES	NO	2
30	55	M	0	6	1	0	0	1	NO MUTATION				NO	NO	NO	0
31	80	M	0	3	1	0	0	2	FRAMESHIFT	EXON 1	c.300del2insT	p.Leu101CysfsX58	YES	YES	NO	2
32	77	F	0	7.5	2	0	0	2	NO MUTATION				NO	YES	YES	2
33	56	M	0	9	2	0	0	3	FRAMESHIFT	EXON 3	c.493insT	p.Val166CysfsX8	YES	YES	NO	2
34	68	M	0	5	1	0	0	2	STOP	EXON 1	c.194C>A	p.Ser65X	YES	YES	NO	2
35	68	F	0	11	3	0	1	4	NO MUTATION				NO	YES	NO	1
36	53	M	0	11	3	0	0	2	NO MUTATION				NO	YES	YES	2
37	43	M	1	11	4	0	1	4	STOP	EXON 1	c.208G>T	p.Glu70X	YES	NO	NO	1
38	43	M	0	10	3	1	0	4	MISSENSE	EXON 1	c.340G>C	p.Gly114Arg	YES	YES	NO	2
39	61	F	1	7	3	2	0	3	FRAMESHIFT	EXON 3	c.504delT	p.Leu169GlnfsX32	YES	YES	NO	2
40	60	F	0	10	3	0	1	4	FRAMESHIFT	EXON 1	c.261del2	p.Trp88AlafsX43	YES	NO	NO	1
41	71	M	0	8	2	0	0	3	NO MUTATION				NO	YES	NO	1
42	58	M	0	6	1	0	0	2	NO MUTATION				NO	YES	YES	2
43	56	F	0	6.5	1	0	0	2	NO MUTATION				NO	NO	YES	1
44	77	M	1	6	3	0	1	4	NO MUTATION				NO	NO	NO	0
45	74	F	0	4	1	0	0	2	MISSENSE	EXON 2	c.349 T>C	p.Trp117Arg	YES	YES	NO	2
46	72	M	0	8	3	0	1	3	FRAMESHIFT	EXON 2	c.404delT	p.Leu135TyrfsX24	YES	YES	NO	2
47	78	M	1	9	2	0	0	3	MISSENSE	EXON 1	c.194 C>G	p.Ser65Trp	YES	YES	NO	2
48	50	M	0	4	3	0	1	3	FRAMESHIFT	EXON 1	c.271delT	p.Phe91SerfsX68	YES	YES	NO	2
49	55	F	0	3.5	1	0	0	2	MISSENSE	EXON 1	c.227T>C	p.Phe76Ser	YES	YES	NO	2
50	55	F	0	12	3	0	0	4	MISSENSE	EXON 1	c.232A>T	p.Asn78Tyr	YES	NO	NO	1
51	81	M	1	7	3	0	0	3	NO MUTATION				NO	YES	YES	2
52	55	F	1	11	3	1	1	4	NO MUTATION				NO	NO	NO	0
53	55	F	0	15	3	0	0	3	FRAMESHIFT	EXON 2	c.407del2insG	p.Phe136TrpfsX23	YES	YES	NO	2
54	81	F	1	7	1	0	0	2	NO MUTATION				NO	YES	YES	2
55	40	M	0	6	1	0	0	2	STOP	EXON 3	c.638C>T	p.Gln195X	YES	YES	NO	2
56	51	F	1	10	2	0	1	4	NO MUTATION				NO	YES	YES	2
57	55	F	1	6	3	0	1	3	NO MUTATION				NO	NO	NO	0
58	73	F	0	13	2	0	1	2	STOP	EXON 1	c.208G>T	p.Glu70X	YES	YES	NO	2
59	66	M	0	9	2	0	0	3	FRAMESHIFT	EXON 1	c.279insGGAC	p.Glu94GlyfsX39	YES	YES	NO	2
60	71	M	0	11	2	0	0	3	FRAMESHIFT	EXON 2	c.461delC	p.Pro154GlnfsX5	YES	YES	NO	2
61	64	M	0	5	3	1	0	3	NO MUTATION				NO	YES	YES	2
62	73	M	0	3	1	0	0	3	FRAMESHIFT	EXON 3	c.528del6insC	p.ArgThr177fsX77	YES	YES	NO	2
63	58	F	1	13	4	0	1	4	FRAMESHIFT	EXON 1	c.286delC	p.Gln96SerfsX63	YES	YES	NO	2
64	81	M	1	11	3	0	1	2	SPLICE SITE	EXON 2	c.341-1G>T	Splicing effect	YES	YES	NO	2
65	50	M	0	1.5	1	0	0	2	SPLICE SITE	EXON 2	c.463+1G>T	Splicing effect	YES	YES	NO	2
66	77	M	0	3.5	2	1	0	4	MISSENSE	EXON 2	c.361G>T	p.Asp121Tyr	YES	YES	NO	2
67	65	M	0	9	3	0	1	3	FRAMESHIFT	EXON 1	c.242delC	p.Pro81ArgfsX78	YES	YES	NO	2
68	70	F	0	7	3	0	0	2	MISSENSE	EXON 3	c.473T>C	p.Leu158Pro	YES	YES	NO	2
69	74	F	0	4.5	1	0	0	2	STOP	EXON 3	c.468T>G	p.Tyr156X	YES	YES	NO	2
70	66	M	0	9	2	0	0	3	OTHER	EXON 1	c.301del6	p.Leu101_Pro102 del	YES	NO	NO	1
71	72	M	0	4.5	1	0	0	3	FRAMESHIFT	EXON 3	c.521delT	p.Tyr175ThrfsX27	YES	YES	NO	2
72	64	F	0	8.5	2	0	0	3	NO MUTATION				NO	NO	NO	0
73	57	M	1	12	2	0	1	4	FRAMESHIFT	EXON 2	c.415del6insAACCCTA	p.Ser139AsnfsX5	YES	NO	NO	1
74	56	M	1	7.5	2	0	1	3	FRAMESHIFT	EXON 2	c.449delA	p.Asn150IlefsX9	YES	YES	NO	2
75	54	M	0	15	3	0	0	4	FRAMESHIFT	EXON 2	c.404delT	p.Leu135TyrfsX24	YES	YES	NO	2
76	58	F	1	13	4	0	1	4	NO MUTATION				NO	NO	NO	0
77	79	F	0	9	2	1	1	4	NO MUTATION				NO	YES	YES	2
78	78	M	0	6	3	2	0	4	SPLICE SITE	EXON 2	c.463+2T>C	Splicing effect	YES	YES	NO	2
79	65	M	0	2.5	1	0	0	3	NO MUTATION				NO	YES	NO	1
80	61	M	1	4	3	0	0	3	FRAMESHIFT	EXON 2	c.454delA	p.Thr152HisfsX7	YES	YES	NO	2
81	61	M	0	2	1	0	1	3	FRAMESHIFT	EXON 2	c.343delC	p.His115ThrfsX44	YES	YES	NO	2
82	78	F	0	9	3	0	0	4	FRAMESHIFT	EXON 2	c.423delT	p.Asn141LysfsX18	YES	YES	NO	2
83	59	F	0	3	1	0	0	3	NO MUTATION				NO	YES	NO	1
84	67	M	1	2	1	0	0	2	NO MUTATION				NO	YES	NO	1
85	67	M	0	5	1	0	0	3	OTHER	EXON 3	c.469del9	p.Thr157_Leu158_Lys159del	YES	NO	NO	1
86	61	M	0	4	1	0	1	3	OTHER	EXON 1	c.227del3	p.Phe76del	YES	YES	NO	2
87	53	F	0	5.5	1	0	0	4	MISSENSE	EXON 1	c.232A>C	p.Asn78His	YES	YES	NO	2
88	83	M	0	8	3	0	0	3	MISSENSE	EXON 1	c.240T>A	p.Ser80Arg	YES	YES	NO	2
89	54	M	0	7	1	0	0	3	FRAMESHIFT	EXON 2	c.393del2insT	p.Gln132LysfsX27	YES	NO	NO	1
90	75	F	0	10	3	1	1	4	MISSENSE	EXON 1	c.277G>C	p.Gly93Arg	YES	YES	NO	2
91	54	F	0	4	1	0	0	2	MISSENSE	EXON 3	c.489A>C	p.Gln164Pro	YES	YES	NO	2
92	58	F	1	9	3	0	0	3	MISSENSE	EXON 2	c.343C>A	p.His115Asn	YES	YES	NO	2
93	69	M	0	10	3	0	1	4	FRAMESHIFT	EXON 2	c.346del2	p.Trp117AlafsX14	YES	YES	NO	2
94	71	F	0	10	3	0	0	2	MISSENSE	EXON 1	c.240T>G	p.Ser80Arg	YES	YES	NO	2
95	61	M	1	4.3	1	0	1	2	NO MUTATION				NO	YES	YES	2
96	49	M	1	3.2	3	0	0	2	FRAMESHIFT	EXON 2	c.391delA	p.Asn131ThrfsX28	YES	YES	NO	2
97	73	M	0	4.5	1	0	0	2	NO MUTATION				NO	NO	NO	0
98	21	F	0	22	3	2	1	4	NO MUTATION				NO	YES	NO	1
99	44	M	1	4	1	0	1	2	MISSENSE	EXON 2	c.343C>A	p.His115Asn	YES	YES	NO	2
100	53	M	1	6	3	0	1	3	NO MUTATION				NO	YES	NO	1
101	72	M	0	9	4	0	0	4	FRAMESHIFT	EXON 1	c.171del2insCCGGCCGGCC	p.Arg58ProfsX12	YES	NO	NO	1
102	52	M	0	18	3	0	0	3	FRAMESHIFT	EXON 3	c.477delA	p.Glu160SerfsX10	YES	YES	NO	2
